# Supplementary material for: Effects of Freeze–Thaw Pretreatment Combined with Hot Air on Snake Gourd (Trichosanthes anguina L.)
Source: Foods. 2024 Jun 21;13(13):1961. doi: 10.3390/foods13131961 (PMC11241399; doi:10.3390/foods13131961)
Supplement: Supplementary file 1 [file foods-13-01961-s001.zip]

Archive with 1 entries (1 files):
- foods-3063338-supplementary.pdf
